# Supplementary material for: A model of hippocampal spiking responses to items during learning of a context-dependent task
Source: Front Syst Neurosci. 2014 Sep 23;8:178. doi: 10.3389/fnsys.2014.00178 (PMC4172020; doi:10.3389/fnsys.2014.00178)
Supplement: Supplementary file 1 [file DataSheet1.ZIP]

Archive with 18 entries (18 files):
- CodePublished/binariness.m
- CodePublished/errorarea.m
- CodePublished/Figure3AAndFigure4.m
- CodePublished/Figure3BAndFigure5.m
- CodePublished/firingRateToSI.m
- CodePublished/gpl-3.0.txt
- CodePublished/index2label.m
- CodePublished/lifModel.m
- CodePublished/ManySlotBuffer.m
- CodePublished/meanWoutNaN.m
- CodePublished/NetworkSimulation100Runs.mat
- CodePublished/rasterPlotToFiringRate.m
- CodePublished/README.txt
- CodePublished/semWoutNaN.m
- CodePublished/spikingNetworkContextLearning.m
- CodePublished/StackContainer.m
- CodePublished/stdpModel.m
- CodePublished/TimeBuffer.m
