# Supplementary material for: A model of hippocampal spiking responses to items during learning of a context-dependent task
Source: Front Syst Neurosci. 2014 Sep 23;8:178. doi: 10.3389/fnsys.2014.00178 (PMC4172020; doi:10.3389/fnsys.2014.00178)
Supplement: Supplementary file 1 [file DataSheet1.ZIP › CodePublished/meanWoutNaN.m]

function D = meanWoutNaN(D, dim)
% meanWoutNaN
%   D   - N-dimensional data matrix.
%   dim - Dimension to calculate mean over.
%
% RETURN
%   D   - (N-1)-dimensional data matrix. In Matlab dimension dim is
%         retained and set to the value of 1.
%
% DESCRIPTION
%   Calculate the mean of D along dimension dim excluding NaN entries.

%   Florian Raudies, 09/07/2014, Boston University.

Index   = isnan(D);
D(Index)= 0;
D       = sum(D,dim)./(eps+size(D,dim)-sum(Index,dim));
