# Supplementary material for: A model of hippocampal spiking responses to items during learning of a context-dependent task
Source: Front Syst Neurosci. 2014 Sep 23;8:178. doi: 10.3389/fnsys.2014.00178 (PMC4172020; doi:10.3389/fnsys.2014.00178)
Supplement: Supplementary file 1 [file DataSheet1.ZIP › CodePublished/README.txt]

This directory contains Matlab (R) code to simulate a small hippocampal
network that learns a context-dependent task.

To reproduce the panels of the figures in the article use the scripts
'Figure3AAndFigure4.m' and 'Figure3BAndFigure5.m'.

Please report problems, bugs, or suggestions to  fraudies__at__bu__dot__edu
(Replace __at__ by @ and __dot__ by .).

If you use any of the methods or code, please cite our article:
Raudies, F. and Michael E. Hasselmo (2014). A model of hippocampal spiking 
responses to items during learning of a context-dependent task. Frontiers 
in Systems Neuroscience (in press).

Copyright (C) 2014 Florian Raudies, 09/07/2014, Boston University.

This program is free software: you can redistribute it and/or modify
it under the terms of the GNU General Public License as published by
the Free Software Foundation, either version 3 of the License.

This program is distributed in the hope that it will be useful,
but WITHOUT ANY WARRANTY; without even the implied warranty of
MERCHANTABILITY or FITNESS FOR A PARTICULAR PURPOSE.  See the
GNU General Public License for more details.

You should have received a copy of the GNU General Public License
along with this program.  If not, see <http://www.gnu.org/licenses/>.
