# Supplementary material for: A model of hippocampal spiking responses to items during learning of a context-dependent task
Source: Front Syst Neurosci. 2014 Sep 23;8:178. doi: 10.3389/fnsys.2014.00178 (PMC4172020; doi:10.3389/fnsys.2014.00178)
Supplement: Supplementary file 1 [file DataSheet1.ZIP › CodePublished/semWoutNaN.m]

function D = semWoutNaN(D, dim)
% semWoutNaN
%   D   - N-dimensional data matrix.
%   dim - Dimension to calculate mean over.
%
% RETURN
%   D   - (N-1)-dimensional data matrix. In Matlab dimension dim is
%         retained and set to the value of 1.
%
% DESCRIPTION
%   Calculate the standard error of the mean (SEM) of D along dimension dim 
%   excluding NaN entries.

%   Florian Raudies, 09/07/2014, Boston University.


Dim         = ones(1,length(size(D)));
Dim(dim)    = size(D,dim);
Index       = isnan(D);
D(Index)    = 0;

% Number of elements in that dimension.
N  = size(D,dim) - sum(Index,dim);
% Mean over that dimension.
M = sum(D,dim)./(eps+N);
% Standard error of the mean.
D = sqrt(sum((~Index).*(D - repmat(M,Dim)).^2,dim))./(eps+N);
